# Supplementary material for: Serious limitations of the QTL/Microarray approach for QTL gene discovery
Source: BMC Biol. 2010 Jul 12;8:96. doi: 10.1186/1741-7007-8-96 (PMC2919467; doi:10.1186/1741-7007-8-96)
Supplement: Additional file 1 — Metadata from QTL/Microarray Studies in Rat and Mouse. Table with one row per each of 37 reviewed studies implementing the QTL/Microarray approach in rodents. Information about experimental design and results was collected. Additional sheets contain description of acronyms and the full list of references. [file 1741-7007-8-96-S1.XLS]

## Sheet: Meta-data
					Metadata from QTL/Microarray Studies in Rat and Mouse
					Additional file 1 for the manuscript "QTL/Microarray approach for cis-eQTL discovery in rodents: meta-analysis and experimental results"
					Verdugo RA, Farber CR, Craig Warden CH, and Medrano JF, 2010
Articles:	37	QTL/Microarray Sutdy					QTL Mapping										Microarray Experiment																					Gene confirmation
																	Experimental Design									Gene Selection										Result Filtering		Expression confirmation			Functional Confirmation
Endnote ID	Reference	Author	Year	Phenotype category	Phenotype	Organism	Design (mapping population)	N mapping population	Sex	Animal Lines	Method	Limits candidate regions	Number positional candidates	Non pos candidates	Filetering methods	Filtered genes	Animal Lines	Type animals	Tissues	Microarray Type (WG, Targeted)	Platform	Genes (probes) in microarray	Groups	Replicates (biol)	Pools	Preprocessing	Criterion 1	Threshold 1	Criterion 2	Threshold 2	Criterion 3	Threshold 3	Number of criteria	Diff expressed	In Candidate region	Filter	Genes selected	Test	Tested	Confirmed	Test	Tested	Confirmed	Linked reference	Notes
31	W. Gu, 2002	W. Gu	2002	Osteoporosis	Peak bone mineral density	Mouse	Congenic		NA	C57BL/6J, CAST/Ei	NA	NA	27	26377			C57BL/6J, B6.CAST-1T	Congenic	Femur	WG	Spotted	8734	2	1		None	FC	>1.74					1	283	1									Beamer 1999	Assoc ref only for QTL. No info on congenic. Cannot estimate pos candidates
32	I. A. Eaves, 2002	I. A. Eaves	2002	Type I diabetes	Type I diabetes	Mouse	Congenic			NOD,Idd3,Idd5,Idd3+5,Idd9,B10,B10.H2g7,B10.H2g7Idd3		Chr3:D3Nds55-D3Nds76,Chr1:D1Mit300-D1Mit132,Chr4:D4Mit27-D4Mit42	1294	25110			NOD,Idd3,Idd5,Idd3+5,Idd9,B10,B10.H2g7,B10.H2g7Idd3	Congenic	Thymus, Spleen	WG	Affy.Eos.Custom	39000	10	5		EOS	t-test p-value pooled variance	<0.005					1	170	17
18	M. Johannesson, 2005	M. Johannesson	2005	Arthritis	Arthritis	Mouse	Congenic	NA		RIIIS/J, B10.RIII	NA	Chr3:95.3Mb-109.7Mb	163	26241			Cia5.congenic (B10.RIII.RIIIS/J), B10.RIII)	Congenic	Lymph nodes, spleen, paws	Targeted	Custom	163	18	5		SensiChip	t-test p-value	<0.05					1	26	26			qRT-PCR	4	3					The congenic lines had limits Chr3:D3Mit187-D3Mit319 but the target regionis only 10MB around QTL peak. NCBI 33.
16	I. M. Stylianou, 2005	I. M. Stylianou	2005	Obesity	Obesity	Mouse	Congenic	NA	NA	F-line, L-line		Chr15:D15Mit184-D15Mit107	503	25901			Fob3b-line, F-line	Congenic	Liver, BAT	WG	Spotted	14938	4	10	2	NA	t-test p-value	<.001					1	13	1			Northern blot	1	1					Pathway test was used to select groups of genes over represente by p-vale rank, event if not signifficant.
14	M. F. de Buhr, 2006	M. F. de Buhr	2006	Inflammatory bowel disease	Induction of inflamatory bowel (IBD) - like disease	Mouse	BC	462	M/F	B6-Il10–/–, C3H-Il10–/–		Chr13:0-73.5,Chr3:115-137,Chr17:32.3-46.5,Chr2:69-120,Chr1:16.1-77,Chr8:0-54,Chr12:10-50,Chr4:130-150	5541	20863			B6-Il10–/–, C3H-Il10–/–,B6,C3	Congenic	Colon	WG	U74Av2	12488	4	5	1	MSA5	Absolute exprs diff	>200	FC	>2	change p-value	<0.01	3	94	16	Indep exp confirmed, function	3							Mahler 2002
13	A. M. de Ledesma, 2006	A. M. de Ledesma	2006	Anxiety	Open field activity	Mouse	Knockout/congenic			B6.129-Il10-/-, C57BL/6J		Chr1:Erbb4-B3nt7	187	26217			B6.129-Il10-/-, C57BL/6J, B6.129R4, B6.129R5	Congenic	Amigdala brain region	WG	MOE430	45037	3	15	5	RMA	t-test FDR	<0.05					1	9	1			qRT-PCR	1	1					Resutls are summary of two comparisons: B6.129-Il10-/- vs B6 and B6.129R4 vs B6
78	K. G. Kumar, 2007	K. G. Kumar	2007	Macronutrient intake	Caloric Intake from Carbohiradete/Protein (C/P), Fat/Protein (F/P)	Mouse	Congenic			C57BL/6J, CAST/EiJ		Ch17:D17mit19-D17Mit91	1230	25174			B6.CAST, B6	Congenic	Liver, hypothalamus	WG	ABI	32991	6	6		RMA	FC	>1.5					1	3101	185			qRT-PCR	15	12					Summary of two experiments, chow diet and macronutrine test (C/P vs F/P)
80	P. Farahani, 2004	P. Farahani	2004	Obesity	Obesity	Mouse	BC	421	M/F	C57BL/6J, SPRET/Pt, SPRET/Ei	IM	Chr7:D7Mit125-D7Mit140,Chr6:D6Mit138-D6mit92,Chr12:D12Mit178-D17Mit144,Chr15:D15Ncv17-D15Mit206	1610	24794			BSB (high and low fat BC extremes)	Extremes	EWAT	WG	Spotted	11000	2	7		NA	t-test p-value	<0.001	FC	>2			2	50	5			qRT-PCR	6	6					Animals profiled are separated by phenotype, not genotype
74	G. de Haan, 2002	G. de Haan	2002	Hematopoietic stem cells proliferation	Variation in cell cyclin, mean life span	Mouse	RIL, BC, Congenic	33/103	NA	C57BL/6J, DBA/2J	NA	Chr11:39-49cM	867	25537			C57BL/6J, DBA/2J	Parental	HSC	WG	Filter	5184	2	10	1	NA	Diff exprs rank	>200					1	200	11			RT-PCR	NA	NA
26	P. A. Dyck, 2003	P. A. Dyck	2003	Gallstones	Gallstone formation susceptibility	Mouse	BC	231	M/F	C57L/J,AKR/J	IM	Chr2:50-60	416	25988			C57L/J,AKR/J	Parental	Liver	WG	Spotted	8734	2	4		NA	t-test p-value	<0.01					1	57	0			Northern blot	3	3				Paigen 2000
25	D. R. Prows, 2003	D. R. Prows	2003	Lung injury response	Lung injury survival	Mouse	BC	307		A/J, C57BL/6J	IM in extremes			26404			A/J, C57BL/6J	Parental	Lung	WG	Spotted	8734	10	3	1	RC multiplied by total Cy3/total Cy5	FC	>2	differential for any time group				2	15	2										QTL interval limits not reported
66	B. Tabakoff, 2003	B. Tabakoff	2003	Alcohol addiction	Alcohol tolerance	Mouse	RIL	238		HAFT, LAFT	Correlation	Many	3251	23153			HAFT, LAFT	Parental	Brain	WG	MGU74A v1 v2	12488	4	4.5		MAS4/MAS5	Same direction of expression in two replicated experiments	Yes	t-test noise distribution FDR	<0.2			2	169	6			qRT-PCR	NA	NA				Browman 2000, Kristein 2002	Number of pos candidates calculated from cM in Kirstein 2002, translated to physical position from high density genetic map in Shifman 2006, Plos Biology 4(12):e395, and number of genes from UCSC Browser mm8 (Known UCSC genes).
64	C. C. Cheung, 2004	C. C. Cheung	2004	Platelet count	Platelet count	Mouse	F2	1126	M/F	CBA/CaH, QSi5	IM in extremes	Chr1:94cM, Chr11:45cM	NA				CBA/CaH, QSi5	Parental	Liver, kidney, spleen	WG	Spotted/Compugen Mouse 22K	21600	6	6	2	NA	NA	NA					NA		47										Did not provide QTL limits, criteria for microarray analysis, or number of differentially expressed genes.
56	R. T. Kerns, 2005	R. T. Kerns	2005	Alcohol addiction	Alcohol addiction	Mouse	RIL	(WebQTL)		C57BL/6J, DBA/2J	NA	NA	4423	21981			C57BL/6J, DBA/2J	Parental	NAC, PFC, VTA	WG	U74Av2	12488	12	3		MAS4/MAS5	Intensity	>50	S-score multiclass SAM FDR	<0.1			2	996	151			qRT-PCR	4	4					Number of positional candidates calculated from supplementary table 4, translated to physical position from high density genetic map in Shifman 2006, Plos Biology 4(12):e395, and number of genes from UCSC Browser mm9 (Known UCSC genes).
41	X. Yu, 2006	X. Yu	2006	Arthritis	Arthitis severity, Antibodies to bovine collagen II, CD4:CD8 T cells ratio	Mouse	AIL	308	M/F	DNA/1J, FVB/N	IM	Chr2:33-45Mb, Chr5:115-120Mb, Chr2:118-138	649	25755	Haplotype analysis	554	DNA/1J, FVB/N	Parental	Lynph nodes	WG	MOE430A	22000	8	3		dCHIP	Abolute difference	>100	FC	>2	t-test pvalue	<0.05	3	1396	18
47	E. J. MacLaren, 2006	E. J. MacLaren	2006	Alcohol addiction	Alcohol addiction	Mouse	Congenic	NA	M/F	ISS.ILS.Lore, ISS	ANOVA		1592	24812			ILS, ISS	Parental	CR	WG	MOE430	45200	2	7	1 for cDNA arrays	50th percentile scaling, devided by median in ILS	Correlation with hypothetical constant gene	<.95	Welch's t-test FDR	<11.5, <0.05			2		15	Polymorphism in promoter	4							Bennett 2002	Affy and cDNA experiments. 1789 prpobes tested genes in intervals. cDNA only deteceted 1 gene, already detected by Affy.
48	N. E. Letwin, 2006	N. E. Letwin	2006	Anxiety	total time spent in open quadrants of an elevated zero maze, distance traveled in a grid test after saline administration, distance traveled in the same grid test after 1.5 g/kg ethanol administration, ethanol-induced locomotor activity, and electro-convulsive threshold (ECT)	Mouse	Database	(MGD)		NA		NA	NA				129S1/SvImJ, A/J, BALB/cByJ, C3H/HeJ, C57BL/6J, DBA/2J, FVB/NJ, SJL/J	Parental	PFC, VS, TL, PG, CR	WG	Spotted	42895	40	4		LOWESS	ANOVA FDR	<0.1	Pattern matching to behavior	NA			2	279	35			qRT-PCR	12	12
8	P. Fisher, 2007	P. Fisher	2007	Trypanosomiasis resistance	Trypanosoma congolense infection survival	Mouse	BC/Introgression			A/J, C57BL/6J	MAS		344	26060			A/J, Balb/c, C57BL/6	Parental	Liver, kidney, spleen	WG	MG-430v2	45200	36	5		RMA	t-test p-value	<0.01	FC	>0.5			2	2312		Annotated in KEGG	NA							Koudande et al, Mamm Genome (2004) 16(2):112	Pathway test for overlapping between QTL and microarrays implemented as taverna workflow. Out 344 genes under QTL, Only 82 could be annotated to KEGG pathways.
9	S. Chiu, 2007	S. Chiu	2007	Obesity	Body weight, fat pads weights, adiposity index	Mouse	Congenic			SPRET/Ei, C57BL/6J		Chr2:140.1Mb-147.54Mb	50	26354			C57BL/6J.SPRET/Ei, C57BL/6J	Parental	Brain, EWAT, GSM, liver	Targeted	Nimblgen	501	2	3		RMA	t-test FDR	<0.05					1		7			qRT-PCR	7	5
37	X. Yu, 2007	X. Yu	2007	Arthritis	Arthritis	Mouse	F2	290	NA	DBA/1, FVB/N	Chi-sq	NA	NA				DBA/1J, FVB/N	Parental	Lynph nodes	WG	U430A	22000	8	3		MAS5	FC	>2	t-test pvalue	<0.05	Diff exprs after immunization		3	111	21
40	S. Aksu, 2007	S. Aksu	2007	Obesity	Obesity	Mouse	F2	411	M/F	DU6i, DBA/2	IM, 2D	Chr4:X14455-U60528,Chr5D5Mit423-D12Rat17,Chr11:D11ERT166E-Glra1,Chr13:MT491-M25487,D7Mit54-Ndn,Chr12:D12mit153-D12Mit247,Chr11:D11Mit113-D11Mit147,Chr12:0-D12Mit180,Chr5:D5Mit263-D5mit286,Chr11:Zfpn1a1-D11Mit84	5079	21325			DU6, DU6i, DUKs, DBA/2	Parental	EWAT	WG	Mu11k	13069	4	20	1	MAS4	MAS4	<0.003					2	77	14										97 probes selected repreenting 77 genes. ~11000 genes in the array
7	K. Ganguly, 2007	K. Ganguly	2007	Pulmonary capacity	Dead space volume (VD), total lung capacity (TLC), lung compliance (CL), and diffusing capacity (DCO)	Mouse	F2/BC	300	F	C3H/HeJ, JF1/Msf	IM		1261	25143			C3H/HeJ, JF1/Msf, BALB/cByJ, C57BL/6J, A/J, PWD/PhJ	Parental	Lung	WG	Spotted/Operon	31775	6	8			Intensity	>150	FDR	<0.05			2	933	1	Sequencing	2	qRT-PCR/Western blot							Exon sequencing in C3H, BALB/cByJ, C57BL/6J, A/J, PWD/PhJ, and JF1 to predic prot sctructure
81	R. F. Klein, 2004	R. F. Klein	2004	Osteoporosis	Peak bone mineral density	Mouse	RI segregation testing			C57BL/6J, DBA/2J		Chr11:D11Mit8-D11Mit258	2573	23831			DGA/2, C57BL/6J	Parental	Kidney	WG	U74v2	36000				MAS5	NA	NA					NA		1			qRT-PCR	1	1	KO, drug	1	1	Klein 2001	No PDF available for Klein 2001 (J Bone Miner Res 16:1953-61). Only the candidate Alox15 is reported dfferentially expressed. Gene role confirmed by resequencing the low BMD from with D2 allele by an Alox KO in an F2 between B6.Alox15-/- x D2. Also, bone loss was reduced by pharmacological inhibition of the protein coded by Alox15.
24	D. N. Cook, 2004	D. N. Cook	2004	Endotoxin-induced airway disease	Response to LPS	Mouse	F2/RIL	250/32	M/F	DBA/1, C57BL/6J	Regression	Chr11:30-65cM	300	26104			DBA/1, C57BL/6J, BXD RILs	RIL	Lung	WG	NIA15k	15000	2	3		LOWESS	Intensity-dependent Z score	>1.96	t-test pvalue	<0.005			2	500	28
79	T. J. Aitman, 1999	T. J. Aitman	1999	Metabolic syndrome	insulinmediated glucose uptake, catecholamine-mediated lipolysis	Rat	Congenic			SHR, WKY				26404			SHR.BN, SHR, BN	Congenic	EWAT	WG	Spotted	10000	3	3		None	FC	>2					1	67	1			Western blot	1	1	Transgenic	1	Cd36	Prevanec 1995	Confirmed by transgenic. Genes was not differentially expressed but had a deletion that created a quimeric transcript causing differential hybridization. Protein note detected by antibodies in surface of adipocytes of SHR.
67	M. W. McBride, 2003	M. W. McBride	2003	Hypertension	Blood pressure	Rat	Congenic			SHRSP, WKY			198	26206			SHRSP, SP.WKYGla2c*, and WKY	Congenic	Kidney	WG	RGU34	26379	3	3		MAS5	GEM t-test p-value	<0.05					1	45	3	Redundant probes	1	qRT-PCR	1	1					All 3 probes in QTL region represent the same gene. 784 probes were diff exprs between parental strains.
62	M. Moujahidine, 2004	M. Moujahidine	2004	Hypertension	Blood pressure	Rat	Congenic			S, LEW		Ch10:D10Rat119-D10Mgh1; Chr16:D16Rat21-D16Rat112	267	26137			C10S.L/C16S.L2, S	Congenic	Kidney	WG	RGU34	26379	2	3		MAS5	FC	>2.5					1	27	0			qRT-PCR	1	1					Congenic strain C10S.L/C16S.L2 is a combination of congenics for Chr10 and Chr16. D10Mgh1 marker is not mapped and D10Wox20 was used.
19	B. Joe, 2005	B. Joe	2005	Hypertension	Blood Pressure	Rat	Congenic			S, LEW			231	26173			S.LEW, S	Congenic	Kidney	Targeted	Custom/TIGR	231	2	7		LOWESS	on-sample-t-test FDR	<0.05					1	21	21			qRT-PCR	21	19					A WG array (TIGRspotted cDNA 25K) was also run: 20,465 genes, 1,549 diff exprs, 17 in congenic region. FDR applied separately for congenic an background regions.
57	M. R. Garrett, 2005	M. R. Garrett	2005	Hypertension	Blood pressure	Rat	Congenic			S, R		Chr9:D9Mco14-D9Uia6	78	26326			S, S.R(9)x3A	Congenic	Kidney	WG	RGU34	26379	2	3		DMT3	t-test, change call count, Mann-Whitney	consistent in all 3					1	20	1									Meng 2003	Number of genes in congenic region provided by authors. Cound not be confirmed.
12	R. R. Hoopes Jr., 2006	R. R. Hoopes Jr.	2006	Kidney stones	Hypercalcinuric kidney stones formation	Rat	Congenic			GHS, WKY		Chr1:D1Mit2-D1mit32	551	25853			WKY.GHS, WKY	Congenic	Kidney, SI, FOC	WG	RAE230	31042	12	1		RMA	affy p-value	<0.05	FC rank	top 100			2	50	16		50	qRT-PCR	4	4					An explicit test for over-representation of genes in congenic region among diff exprs gens performed (X2). Mistakenly inpterpreted as support of rlocalization of QTl. No replication. Affy p-value.
10	L. G. Carr, 2007	L. G. Carr	2007	Alcohol addiction	Alcohol preference	Rat	Congenic			iP, iNP		Chr4:D4Rat151-D4Rat55	960	25444			iNP.iP, iNP	Congenic	NAC, FC, amygdala, hippocampus, striatum	WG	RG230v2	31042	2	6		RMA	t-test FDR	<0.10					1	NA	50			qRT-PCR	9	7					Only reported differentially expressed genes in QTL region. A byregion analysys aidentiffied 35 probes. A combined analysis added 15.
69	S. J. Lee, 2003	S. J. Lee	2003	Hypertension	Blood pressure	Rat	Congenic			S, R			NA				S, R	Parental	Kidney	WG/filter	GF 300	5184	2	3	1	Normalized by Gapd exprs	ANOVA t-test p-value	NA					1	35	4	LINE cDNAs	17	Northern blot	17	17					First filter microarray in parentals S and R and tehn confirmation of diff exprs in 8 congenics. Mapping to QTL region was done for the 17 confirmed genes (14 could be mapped). $ fell on QTl regions.
55	S. J. Lee, 2005	S. J. Lee	2005	Aerobic running capacity	Aerobic running capacity	Rat	F2	224	M	DA,COP	IM	Chr6,Chr3:0-76.5	467	25937			DA,COP	Parental	Left ventricle	WG	RGU34	26379	2	4		MAS5	FC	>1.3	t-test pvalue	<0.05			2	199	9			qRT-PCR	9	8				Ways 2002
51	C. Yagil, 2005	C. Yagil	2005	Hypertension	Systolic Blood pressure	Rat	F2	232	M/F	SBH/y, SBN/y	MP	Chr1:D1Mgh2-D1Mit11; D1Mit11-D1Mit4	1102	25302			SBH/y, SBN/y	Parental	Kidney	WG	RAE230	31042	4	5		RMA	ANOVA p-value	<0.0001					1	2470	NA	Clustering with hypertension	8	qRT-PCR	8	7				Yagil 1998
77	N. Iwai, 2005	N. Iwai	2005	Hypertension	Blood pressure	Rat	F2	107	M	DS, LEW	Regression/IM		366	26038			DS, LEW	Parental	Kidney	Targeted	RT-PCR	366					FC	>2.5					1	2	2	Sequencing	0	Western blot	1	1				Chao et al, Hum Gene Ther (1998) 9: 21–31; Zhang et al, Stroke (1999) 30: 1925–1932	Adenoviral transfer of human kallikrein 1 (Klk1) gene has been reported to ameliorate hypertension and hypertension-associated target organ damage in DS rats. Nos sequence polymorphism investigated could explain the differential expression for of the two candidates Klk1 and Ngfg.
6	K. Kajimoto, 2007	K. Kajimoto	2007	Hypertension	D-SBP, D-DBP, N-SBP, D-SBP, PP	Rat	F2	107	M	DS, LEW	IM	NO CI	NA				S, LEW	Parental	Kidney, adrenal gland, liver, brain	WG	RG230v2	31042	2	3		MAS5	Intensity	>100	FC	>2 OR <0.5			2	NA	1			Northern blot	1	1	Gene inhibitor	1	0		Candidate excluded y drug inhibitor
38	N. Yasui, 2007	N. Yasui	2007	Hypertension	D-SBP, D-DBP, N-SBP, D-SBP, UA	Rat	F2	107	M	S, LEW	IM	Chr10:D10Rat32- D10Rat93	514	25890			S, LEW	Parental	Kidney	WG	RAE230	31042	2	3		MAS5	Intensity	>100	FC	>2 OR <0.5			2	NA	8			Northern blot	8	1					FC in all three comparisons must be >2 or <0.5
Data column:	1	2	3	4	5	6	7	8	9	10	11	12	13	14	15	16	17	18	19	20	21	22	23	24	25	26	27	28	29	30	31	32	33	34	35	36	37	38	39	40	41	42	43	44	44
	=used for Fisher's exact test
Number of genes used as genome reference:
Mouse:	26404
Rat:	22503

## Sheet: References
Endnote ID	Type Publication	Authors	Year	Title	Journal	Volume	Issue	Pages	Date	Alternate Journal	Accession Number	Abstract	URL	PDF
2	Journal Article	M. Ron;G. Israeli;E. Seroussi;J. I. Weller;J. P. Gregg;M. Shani;J. F. Medrano	2007	Combining mouse mammary gland gene expression and comparative mapping for the identification of candidate genes for QTL of milk production traits in cattle	BMC Genomics	8		183			17584498	BACKGROUND: Many studies have found segregating quantitative trait loci (QTL) for milk production traits in different dairy cattle populations. However, even for relatively large effects with a saturated marker map the confidence interval for QTL location by linkage analysis spans tens of map units, or hundreds of genes. Combining mapping and arraying has been suggested as an approach to identify…	http://www.ncbi.nlm.nih.gov/entrez/query.fcgi?cmd=Retrieve&db=PubMed&dopt=Citation&list_uids=17584498	3222581523Ron_2007.pdf
5	Journal Article	M. Korostynski;M. Piechota;D. Kaminska;W. Solecki;R. Przewlocki	2007	Morphine effects on striatal transcriptome in mice	Genome Biol	8	6	R128	2007-06-28		17598886	ABSTRACT: BACKGROUND: Chronic opiate use produces molecular and cellular adaptations in the nervous system that lead to tolerance, physical dependence, and addiction. Genome-wide comparison of morphine-induced changes in brain transcription of mouse strains with different opioid-related phenotypes provides an opportunity to discover the relationship between gene expression and behavioral response…	http://www.ncbi.nlm.nih.gov/entrez/query.fcgi?cmd=Retrieve&db=PubMed&dopt=Citation&list_uids=17598886	1261278227Korostynski_2007.pdf
6	Journal Article	K. Kajimoto;Y. Hiura;T. Sumiya;N. Yasui;T. Okuda;N. Iwai	2007	Exclusion of the catechol-o-methyltransferase gene from genes contributing to salt-sensitive hypertension in dahl salt-sensitive rats	Hypertens Res	30	5	459-67	May		17587758	Catechol-O-methyltransferase (COMT) is an enzyme that inactivates catecholamines. Several studies have suggested that this enzyme may play a role in blood pressure regulation. We previously reported that the expression levels of Comt mRNA in Dahl salt-sensitive (DS) rats were lower than those in Lewis (LEW) rats. However, the physiological significance of this phenomenon has not been investigated…	http://www.ncbi.nlm.nih.gov/entrez/query.fcgi?cmd=Retrieve&db=PubMed&dopt=Citation&list_uids=17587758	0574675475Kajimoto_2007.pdf
7	Journal Article	K. Ganguly;T. Stoeger;S. C. Wesselkamper;C. Reinhard;M. A. Sartor;M. Medvedoic;C. R. Tomlinson;I. Bolle;J. M. Mason;G. D. Leikauf;M. D. H. Schulz	2007	Candidate genes controlling pulmonary function in mice: transcript profiling and predicted protein structure	Physiol Genomics				2007-09-05			Rationale: Impaired development and reduced lung capacity are risk factors of asthma and chronic obstructive pulmonary disease (COPD). Previously, our genome-wide linkage analysis of C3H/HeJ (C3H) and JF1/Msf (JF1) mouse strains identified quantitative trait loci (QTL) associated with the complex traits of dead space volume (VD), total lung capacity (TLC), lung compliance (CL), and diffusing capa…	http://www.ncbi.nlm.nih.gov/entrez/query.fcgi?cmd=Retrieve&db=PubMed&dopt=Citation&list_uids=17804602	3505222684Ganguly_2007.pdf
8	Journal Article	P. Fisher;C. Hedeler;K. Wolstencroft;H. Hulme;H. Noyes;S. Kemp;R. Stevens;A. Brass	2007	A systematic strategy for large-scale analysis of genotype phenotype correlations: identification of candidate genes involved in African trypanosomiasis	Nucleic Acids Res	35	16	5625-33			17709344	It is increasingly common to combine Microarray and Quantitative Trait Loci data to aid the search for candidate genes responsible for phenotypic variation. Workflows provide a means of systematically processing these large datasets and also represent a framework for the re-use and the explicit declaration of experimental methods. In this article, we highlight the issues facing the manual analysi…	http://www.ncbi.nlm.nih.gov/entrez/query.fcgi?cmd=Retrieve&db=PubMed&dopt=Citation&list_uids=17709344	0776536851Fisher_2007.pdf
9	Journal Article	S. Chiu;K. Kim;K. A. Haus;G. M. Espinal;L. V. Millon;C. H. Warden	2007	Identification of positional candidate genes for body weight and adiposity in subcongenic mice	Physiol Genomics	31	1	75-85	2007-09-19		17536020	We previously constructed a congenic mouse, B6.S-D2Mit194-D2Mit311 (B6.S-2) with 27 Mb of SPRET/Ei donor DNA on distal chromosome 2 in a C57BL/6J background that captured an obesity quantitative trait locus (QTL). Mice homozygous for SPRET/Ei alleles at the donor region had decreased body weight and obesity-related phenotypes (Diament AL, Farahani P, Chiu S, Fisler J, Warden CH. Mamm Genome 15: 4…	http://www.ncbi.nlm.nih.gov/entrez/query.fcgi?cmd=Retrieve&db=PubMed&dopt=Citation&list_uids=17536020	3712946195Chiu_2007.pdf
10	Journal Article	L. G. Carr;M. W. Kimpel;T. Liang;J. N. McClintick;K. McCall;M. Morse;H. J. Edenberg	2007	Identification of candidate genes for alcohol preference by expression profiling of congenic rat strains	Alcohol Clin Exp Res	31	7	1089-98	Jul		17451403	BACKGROUND: A highly significant quantitative trait locus (QTL) on chromosome 4 that influenced alcohol preference was identified by analyzing crosses between the iP and iNP rats. Congenic strains in which the iP chromosome 4 QTL interval was transferred to the iNP (NP.P) exhibited the expected increase in alcohol consumption compared with the iNP background strain. This study was undertaken to i…	http://www.ncbi.nlm.nih.gov/entrez/query.fcgi?cmd=Retrieve&db=PubMed&dopt=Citation&list_uids=17451403	0189842451Carr_2007.pdf
12	Journal Article	R. R. Hoopes, Jr.;F. A. Middleton;S. Sen;P. A. Hueber;R. Reid;D. A. Bushinsky;S. J. Scheinman	2006	Isolation and confirmation of a calcium excretion quantitative trait locus on chromosome 1 in genetic hypercalciuric stone-forming congenic rats	J Am Soc Nephrol	17	5	1292-304	May		16611718	Hypercalciuria is the most common risk factor for kidney stones and has a substantial genetic component. The genetic hypercalciuric stone-forming (GHS) rat model displays complex changes in physiology involving intestine, bone, and kidney and overexpression of the vitamin D receptor, thereby reproducing the human phenotype of idiopathic hypercalciuria. Through quantitative trait locus (QTL) mappi…	http://www.ncbi.nlm.nih.gov/entrez/query.fcgi?cmd=Retrieve&db=PubMed&dopt=Citation&list_uids=16611718	1486483475Hoopes_2006.pdf
13	Journal Article	A. M. de Ledesma;A. N. Desai;V. J. Bolivar;D. J. Symula;L. Flaherty	2006	Two new behavioral QTLs, Emo4 and Reb1, map to mouse Chromosome 1: Congenic strains and candidate gene identification studies	Mamm Genome	17	2	111-8	Feb		16465591	By use of newly developed subcongenic strains of mice from a parental B6.129-Il10-/- knockout/congenic strain, we have narrowed the critical region for a new behavioral QTL, called Emo4, for open-field activity to a segment of Chromosome 1 between Erbb4 (68.4Mb) and B3gnt7 (86.2 Mb). We have also uncovered an additional QTL governing repetitive beam breaks in the open field. This QTL, called Reb1…	http://www.ncbi.nlm.nih.gov/entrez/query.fcgi?cmd=Retrieve&db=PubMed&dopt=Citation&list_uids=16465591	0362738195de_Ledesma_2006.pdf
14	Journal Article	M. F. de Buhr;M. Mahler;R. Geffers;W. Hansen;A. M. Westendorf;J. Lauber;J. Buer;B. Schlegelberger;H. J. Hedrich;A. Bleich	2006	Cd14, Gbp1, and Pla2g2a: three major candidate genes for experimental IBD identified by combining QTL and microarray analyses	Physiol Genomics	25	3	426-34	2007-05-16		16705022	Induction of inflammatory bowel (IBD)-like disease in mice by a targeted mutation in the Il10 gene (Il10(-/-)) is inbred strain dependent. C3H/HeJBir (C3) mice are colitis susceptible, whereas C57BL/6J (B6) mice are resistant. Genetic dissection of this susceptibility revealed 10 colitogenic quantitative trait loci (QTL). The aim of this study was to identify valuable candidate genes by a combina…	http://www.ncbi.nlm.nih.gov/entrez/query.fcgi?cmd=Retrieve&db=PubMed&dopt=Citation&list_uids=16705022	1638226707de_Buhr_2006.pdf
15	Journal Article	S. Yamashita;K. Wakazono;T. Nomoto;Y. Tsujino;T. Kuramoto;T. Ushijima	2005	Expression quantitative trait loci analysis of 13 genes in the rat prostate	Genetics	171	3	1231-8	Nov		16079240	Differential expression of mRNA among animal strains is one of the mechanisms for their diversity. cDNA microarray analysis of the prostates of BUF/Nac (BUF) and ACI/N (ACI) rats, which show different susceptibility to prostate cancers, found 195 differentially expressed genes. To identify loci that control differential expression of 13 genes with diverse expression levels, their expression level…	http://www.ncbi.nlm.nih.gov/entrez/query.fcgi?cmd=Retrieve&db=PubMed&dopt=Citation&list_uids=16079240	2964066067Yamashita_2005.pdf
16	Journal Article	I. M. Stylianou;M. Clinton;P. D. Keightley;C. Pritchard;Z. Tymowska-Lalanne;L. Bunger;S. Horvat	2005	Microarray gene expression analysis of the Fob3b obesity QTL identifies positional candidate gene Sqle and perturbed cholesterol and glycolysis pathways	Physiol Genomics	20	3	224-32	2007-02-10		15598878	Obesity-related diseases are poised to become the primary cause of death in developed nations. While a number of monogenic causes of obesity have recently been identified, these are responsible for only a small proportion of human cases of obesity. Quantitative trait locus (QTL) studies using animal models have revealed hundreds of potential loci that affect obesity; however, few have been furthe…	http://www.ncbi.nlm.nih.gov/entrez/query.fcgi?cmd=Retrieve&db=PubMed&dopt=Citation&list_uids=15598878	0346958355Stylianou_2005.pdf
17	Journal Article	I. Mazon Pelaez;S. Vogler;U. Strauss;P. Wernhoff;J. Pahnke;G. Brockmann;H. Moch;H. J. Thiesen;A. Rolfs;S. M. Ibrahim	2005	Identification of quantitative trait loci controlling cortical motor evoked potentials in experimental autoimmune encephalomyelitis: correlation with incidence, onset and severity of disease	Hum Mol Genet	14	14	1977-89	2007-07-15		15917267	Experimental autoimmune encephalomyelitis (EAE) is a polygenic chronic inflammatory demyelinating disease of the nervous system, commonly used as an animal model of multiple sclerosis. Previous studies have identified multiple quantitative trait loci (QTLs) controlling different aspects of disease pathogenesis. However, direct genetic control of cortical motor evoked potentials (cMEPs) as a strai…	http://www.ncbi.nlm.nih.gov/entrez/query.fcgi?cmd=Retrieve&db=PubMed&dopt=Citation&list_uids=15917267	1408102931Mazon_Pelaez_2005.pdf
18	Journal Article	M. Johannesson;L. M. Olsson;A. K. Lindqvist;S. Moller;D. Koczan;L. Wester-Rosenlof;H. J. Thiesen;S. Ibrahim;R. Holmdahl	2005	Gene expression profiling of arthritis using a QTL chip reveals a complex gene regulation of the Cia5 region in mice	Genes Immun	6	7	575-83	Oct		16015370	One of the major quantitative trait loci (QTLs) associated with arthritis in crosses between B10.RIII and RIIIS/J mice is the Cia5 on chromosome 3. Early in the congenic mapping process it was clear that the locus was complex, consisting of several subloci with small effects. Therefore, we developed two novel strategies to dissect a QTL: the partial advanced inter-cross (PAI) strategy, with which…	http://www.ncbi.nlm.nih.gov/entrez/query.fcgi?cmd=Retrieve&db=PubMed&dopt=Citation&list_uids=16015370	1627561492Johannesson_2005.pdf
19	Journal Article	B. Joe;N. E. Letwin;M. R. Garrett;S. Dhindaw;B. Frank;R. Sultana;K. Verratti;J. P. Rapp;N. H. Lee	2005	Transcriptional profiling with a blood pressure QTL interval-specific oligonucleotide array	Physiol Genomics	23	3	318-26	2007-11-17		16204469	Although the evidence for a genetic predisposition to human essential hypertension is compelling, the genetic control of blood pressure (BP) is poorly understood. The Dahl salt-sensitive (S) rat is a model for studying the genetic component of BP. Using this model, we previously reported the identification of 16 different genomic regions that contain one or more BP quantitative trait loci (QTLs).…	http://www.ncbi.nlm.nih.gov/entrez/query.fcgi?cmd=Retrieve&db=PubMed&dopt=Citation&list_uids=16204469	1543801620Joe_2005.pdf
20	Journal Article	P. Hoffman;B. Tabakoff	2005	Gene expression in animals with different acute responses to ethanol	Addict Biol	10	1	63-9	Mar		15849020	The genetic and environmental contributions to differences in response to ethanol have been examined widely using inbred strains, selected lines and genetically engineered (transgenic and 'knock-out') animals. In addition, recombinant inbred strains have been used to identify QTLs (chromosomal regions) associated with particular responses to ethanol. If the polymorphism that underlies such a QTL …	http://www.ncbi.nlm.nih.gov/entrez/query.fcgi?cmd=Retrieve&db=PubMed&dopt=Citation&list_uids=15849020	2617846036Hoffman_2005.pdf
22	Journal Article	Y. A. Blednov;S. E. Bergeson;D. Walker;V. M. Ferreira;W. A. Kuziel;R. A. Harris	2005	Perturbation of chemokine networks by gene deletion alters the reinforcing actions of ethanol	Behav Brain Res	165	1	110-25	2007-11-30		16105698	Microarray analysis of human alcoholic brain and cultured cells exposed to ethanol showed significant changes in expression of genes related to immune or inflammatory responses, including chemokines and chemokine receptors. To test the hypothesis that chemokines exhibit previously undiscovered pleiotropic effects important for the behavioral actions of ethanol, we studied mutant mice with deletio…	http://www.ncbi.nlm.nih.gov/entrez/query.fcgi?cmd=Retrieve&db=PubMed&dopt=Citation&list_uids=16105698	3624892436Blednov_2005.pdf
24	Journal Article	D. N. Cook;S. Wang;Y. Wang;G. P. Howles;G. S. Whitehead;K. G. Berman;T. D. Church;B. C. Frank;R. M. Gaspard;Y. Yu;J. Quackenbush;D. A. Schwartz	2004	Genetic regulation of endotoxin-induced airway disease	Genomics	83	6	961-9	Jun		15177550	To identify novel genes regulating the biologic response to lipopolysaccharide (LPS), we used a combination of quantitative trait locus (QTL) analysis and microarray-based gene expression studies of C57BL/6J x DBA/2J(BXD) F2 and recombinant inbred (RI) mice. A QTL affecting pulmonary TNF-alpha production was identified on chromosome 2, and a region affecting both polymorphonuclear leukocyte recru…	http://www.ncbi.nlm.nih.gov/entrez/query.fcgi?cmd=Retrieve&db=PubMed&dopt=Citation&list_uids=15177550	0169829396Cook_2004.pdf
25	Journal Article	D. R. Prows;S. A. McDowell;B. J. Aronow;G. D. Leikauf	2003	Genetic susceptibility to nickel-induced acute lung injury	Chemosphere	51	10	1139-48	Jun		12718980	Human exposure to insoluble and soluble nickel compounds is extensive. Besides wide usage in many industries, nickel compounds are contained in cigarette smoke and, in low levels, in ambient particulate matter. Soluble nickel particulate, especially nickel sulfate (NiSO(4)), has been associated with acute lung injury. To begin identifying genes controlling susceptibility to NiSO(4), mean survival…	http://www.ncbi.nlm.nih.gov/entrez/query.fcgi?cmd=Retrieve&db=PubMed&dopt=Citation&list_uids=12718980	1143148820Prows_2003.pdf
26	Journal Article	P. A. Dyck;F. Hoda;E. S. Osmer;R. M. Green	2003	Microarray analysis of hepatic gene expression in gallstone-susceptible and gallstone-resistant mice	Mamm Genome	14	9	601-10	Sep		14629110	Cholesterol gallstone disease affects 40 million Americans, and evidence indicates that there is a genetic component to human gallstone disease. In a mouse model of gallstone formation, where mice are fed a lithogenic diet, QTL analysis has been employed to identify the Lith 1 locus on Chromosome (Chr) 2. In order to identify genes in which the difference in expression is independent of factors o…	http://www.ncbi.nlm.nih.gov/entrez/query.fcgi?cmd=Retrieve&db=PubMed&dopt=Citation&list_uids=14629110	2888816148Dyck_2003.pdf
29	Journal Article	C. A. Wallace;S. Ali;A. M. Glazier;P. J. Norsworthy;D. C. Carlos;J. Scott;T. C. Freeman;L. W. Stanton;A. E. Kwitek;T. J. Aitman	2002	Radiation hybrid mapping of 70 rat genes from a data set of differentially expressed genes	Mamm Genome	13	4	194-7	Apr		11956762	The spontaneously hypertensive rat (SHR) is a model of human essential hypertension. Increased blood pressure in SHR is associated with other risk factors associated with cardiovascular disease, including insulin resistance and dyslipidemia. DNA microarray studies identified over 200 differentially expressed genes and ESTs between SHR and normotensive control rats. These clones represent candidat…	http://www.ncbi.nlm.nih.gov/entrez/query.fcgi?cmd=Retrieve&db=PubMed&dopt=Citation&list_uids=11956762	1580759316Wallace_2002.pdf
30	Journal Article	T. Okuda;T. Sumiya;K. Mizutani;N. Tago;T. Miyata;T. Tanabe;H. Kato;T. Katsuya;J. Higaki;T. Ogihara;Y. Tsujita;N. Iwai	2002	Analyses of differential gene expression in genetic hypertensive rats by microarray	Hypertens Res	25	2	249-55	Mar		12047041	We identified genes that were differentially expressed between spontaneously hypertensive rats (SHR) and Wistar-Kyoto rats (WKY) using cDNA microarray analysis, and analyzed the correlation between these genes and hypertension. Twenty four genes were found to be up-regulated and 20 were down-regulated in SHR. We selected 11 genes (6 up-regulated genes: SAH, Hsp70, MCT1, RBP, IDI1, Prion; and 5 do…	http://www.ncbi.nlm.nih.gov/entrez/query.fcgi?cmd=Retrieve&db=PubMed&dopt=Citation&list_uids=12047041	4231673364Okuda_2002.pdf
31	Journal Article	W. Gu;X. Li;K. H. Lau;B. Edderkaoui;L. R. Donahae;C. J. Rosen;W. G. Beamer;K. L. Shultz;A. Srivastava;S. Mohan;D. J. Baylink	2002	Gene expression between a congenic strain that contains a quantitative trait locus of high bone density from CAST/EiJ and its wild-type strain C57BL/6J	Funct Integr Genomics	1	6	375-86	Apr		11957112	Peak bone density is an important determining factor of future osteoporosis risk. We previously identified a quantitative trait locus (QTL) that contributes significantly to high bone density on mouse chromosome 1 from a cross between C57BL/6J (B6) and CAST/EiJ (CAST) mouse strains. We then generated a congenic strain, B6.CAST-1T, in which the chromosomal fragment containing this QTL had been tra…	http://www.ncbi.nlm.nih.gov/entrez/query.fcgi?cmd=Retrieve&db=PubMed&dopt=Citation&list_uids=11957112	2839364628Gu_2002.pdf
32	Journal Article	I. A. Eaves;L. S. Wicker;G. Ghandour;P. A. Lyons;L. B. Peterson;J. A. Todd;R. J. Glynne	2002	Combining mouse congenic strains and microarray gene expression analyses to study a complex trait: the NOD model of type 1 diabetes	Genome Res	12	2	232-43	Feb		11827943	Combining congenic mapping with microarray expression profiling offers an opportunity to establish functional links between genotype and phenotype for complex traits such as type 1 diabetes (T1D). We used high-density oligonucleotide arrays to measure the relative expression levels of >39,000 genes and ESTs in the NOD mouse (a murine model of T1D and other autoimmune conditions), four NOD-derived…	http://www.ncbi.nlm.nih.gov/entrez/query.fcgi?cmd=Retrieve&db=PubMed&dopt=Citation&list_uids=11827943	1228845332Eaves_2002.pdf
33	Journal Article	G. D. Leikauf;S. A. McDowell;S. C. Wesselkamper;C. R. Miller;W. D. Hardie;K. Gammon;P. P. Biswas;T. R. Korfhagen;C. J. Bachurski;J. S. Wiest;K. Willeke;E. Bingham;J. E. Leikauf;B. J. Aronow;D. R. Prows	2001	Pathogenomic mechanisms for particulate matter induction of acute lung injury and inflammation in mice	Res Rep Health Eff Inst		105	5-58; discussion 59-71	Dec		11954676	To begin identifying genes controlling individual susceptibility to particulate matter, responses of inbred mouse strains exposed to nickel sulfate (NiSO4*) were compared with those of mice exposed to ozone (O3) or polytetrafluoroethylene (PTFE). The A strain was sensitive to NiSO4-induced lung injury (quantified by survival time), the C3H/He (C3) strain and several other strains were intermediat…	http://www.ncbi.nlm.nih.gov/entrez/query.fcgi?cmd=Retrieve&db=PubMed&dopt=Citation&list_uids=11954676	3377006868Leikauf_2001.pdf
34	Journal Article	D. B. Matthews;S. V. Bhave;J. K. Belknap;C. Brittingham;E. J. Chesler;R. J. Hitzemann;P. L. Hoffmann;L. Lu;S. McWeeney;M. F. Miles;B. Tabakoff;R. W. Williams	2005	Complex genetics of interactions of alcohol and CNS function and behavior	Alcohol Clin Exp Res	29	9	1706-19	Sep		16205371	This work summarizes the proceedings of a symposium at the 2004 RSA Meeting in Vancouver, Canada. The organizers were R. W. Williams and D. B. Matthews; the Chair was M. F. Miles. The presentations were (1) WebQTL: A resource for analysis of gene expression variation and the genetic dissection of alcohol related phenotypes, by E. J. Chesler, (2) The marriage of microarray and qtl analyses: what's…	http://www.ncbi.nlm.nih.gov/entrez/query.fcgi?cmd=Retrieve&db=PubMed&dopt=Citation&list_uids=16205371	3805974551Matthews_2005.pdf
35	Journal Article	J. Spence;T. Liang;T. Foroud;D. Lo;L. Carr	2005	Expression profiling and QTL analysis: a powerful complementary strategy in drug abuse research	Addict Biol	10	1	47-51	Mar	Addiction biology	15849018	Alcoholism is a complex disease exhibiting a multifactorial mode of transmission. To simplify the genetic and phenotypic complexity of the alcoholic phenotype, alcohol-preferring (P) and -non-preferring (NP) rats were developed on the basis of alcohol preference and consumption as an animal model of alcoholism. Total gene expression analysis (TOGA) and quantitative trait loci (QTL) analysis were …	http://www.ncbi.nlm.nih.gov/entrez/query.fcgi?cmd=Retrieve&db=PubMed&dopt=Citation&list_uids=15849018	1080485912Spence_2006.pdf
36	Journal Article	S. L. Boehm, 2nd;I. Ponomarev;Y. A. Blednov;R. A. Harris	2006	From gene to behavior and back again: new perspectives on GABAA receptor subunit selectivity of alcohol actions	Adv Pharmacol	54		171-203		Advances in pharmacology (San Diego, Calif	17175815	gamma-Aminobutyric acid A (GABA(A)) receptors are believed to mediate a number of alcohol's behavioral actions. Because the subunit composition of GABA(A) receptors determines receptor pharmacology, behavioral sensitivity to alcohol (ethanol) may depend on which subunits are present (or absent). A number of knockout and/or transgenic mouse models have been developed (alpha1, alpha2, alpha5, alpha…	http://www.ncbi.nlm.nih.gov/entrez/query.fcgi?cmd=Retrieve&db=PubMed&dopt=Citation&list_uids=17175815
37	Journal Article	X. Yu;K. Bauer;D. Koczan;H. J. Thiesen;S. M. Ibrahim	2007	Combining global genome and transcriptome approaches to identify the candidate genes of small-effect quantitative trait loci in collagen-induced arthritis	Arthritis Res Ther	9	1	R3			17244351	Quantitative traits such as complex diseases are controlled by many small-effect genes that are difficult to identify. Here we present a novel strategy to identify the candidate genes for small-effect quantitative trait loci (QTL) in collagen induced arthritis (CIA) using global genome and transcriptome approaches. First, we performed genome linkage analysis in F2 progeny of the CIA susceptible a…	http://www.ncbi.nlm.nih.gov/entrez/query.fcgi?cmd=Retrieve&db=PubMed&dopt=Citation&list_uids=17244351	0801370648Yu_2007.pdf
38	Journal Article	N. Yasui;K. Kajimoto;T. Sumiya;T. Okuda;N. Iwai	2007	The monocyte chemotactic protein-1 gene may contribute to hypertension in Dahl salt-sensitive rats	Hypertens Res	30	2	185-93	Feb		17460389	In a previous study, we performed a genome-wide quantitative trait loci (QTLs) analysis for blood pressure using F2 rats derived from Dahl salt-sensitive (DS) and Lewis (LEW) rats and identified two QTLs that influenced blood pressure levels. Although we determined that one of the causative genes in the chromosome (Ch) 1 region seemed to be Klk1, we did not perform detailed analyses on the Ch10 Q…	http://www.ncbi.nlm.nih.gov/entrez/query.fcgi?cmd=Retrieve&db=PubMed&dopt=Citation&list_uids=17460389	4274402840Yasui_2007.pdf
39	Journal Article	L. Kota;M. Osborne-Pellegrin;H. Schulz;J. Behmoaras;M. Coutard;M. Gong;N. Hubner	2007	Quantitative genetic basis of arterial phenotypes in the Brown Norway rat	Physiol Genomics	30	1	17-25	2007-06-19		17356016	The Brown Norway (BN) rat presents several genetically determined arterial phenotypes of interest, i.e., ruptures of the internal elastic lamina (RIEL) in the abdominal aorta (AA), iliac (IAs), and renal arteries, aortic elastin deficit and higher frequency of persistent ductus arteriosus (PDA) than other strains. We investigated the genetic basis of these phenotypes. We established a backcross b…	http://www.ncbi.nlm.nih.gov/entrez/query.fcgi?cmd=Retrieve&db=PubMed&dopt=Citation&list_uids=17356016	0315659288Kota_2007.pdf
40	Journal Article	S. Aksu;D. Koczan;U. Renne;H. J. Thiesen;G. A. Brockmann	2007	Differentially expressed genes in adipose tissues of high body weight-selected (obese) and unselected (lean) mouse lines	J Appl Genet	48	2	133-43			17495347	Recently, quantitative trait loci (QTLs) for body weight and obesity have been mapped in an intercross population between the high body weight-selected mouse line DU6i and the inbred line DBA/2. Most QTLs were highly significant, but had small effects only. Under the hypothesis that small-effect QTLs might result from changes in gene activity, our strategy to identify candidate genes for the obse…	http://www.ncbi.nlm.nih.gov/entrez/query.fcgi?cmd=Retrieve&db=PubMed&dopt=Citation&list_uids=17495347	1703965465Aksu_2007.pdf
41	Journal Article	X. Yu;K. Bauer;P. Wernhoff;D. Koczan;S. Moller;H. J. Thiesen;S. M. Ibrahim	2006	Fine mapping of collagen-induced arthritis quantitative trait loci in an advanced intercross line	J Immunol	177	10	7042-9	2007-11-15		17082620	The generation of advanced intercross lines (AIL) is a powerful approach for high-resolution fine mapping of quantitative trait loci (QTLs), because they accumulate much more recombination events compared with conventional F2 intercross and N2 backcross. However, the application of this approach is severely hampered by the requirements of excessive resources to maintain such crosses, i.e., in ter…	http://www.ncbi.nlm.nih.gov/entrez/query.fcgi?cmd=Retrieve&db=PubMed&dopt=Citation&list_uids=17082620
42	Journal Article	Y. Yagil;C. Yagil	2006	Integration--a key to success in the genetic dissection of complex diseases?	Trends Cardiovasc Med	16	2	35-8	Feb		16473759	Complex diseases are polygenic and multifactorial. The outcome of two decades of search for the culprit genes in complex diseases involving the cardiovascular system has been less than satisfactory. Genomic studies using linkage analysis have led so far to the detection of a large number of quantitative trait loci that embed a large number of candidate genes. Transcriptomic studies using differen…	http://www.ncbi.nlm.nih.gov/entrez/query.fcgi?cmd=Retrieve&db=PubMed&dopt=Citation&list_uids=16473759	3113965337Yagil_2006.pdf
43	Journal Article	S. C. Wesselkamper;S. A. McDowell;M. Medvedovic;T. P. Dalton;H. S. Deshmukh;M. A. Sartor;L. M. Case;L. N. Henning;M. T. Borchers;C. R. Tomlinson;D. R. Prows;G. D. Leikauf	2006	The role of metallothionein in the pathogenesis of acute lung injury	Am J Respir Cell Mol Biol	34	1	73-82	Jan		16166738	Often fatal, acute lung injury has a complicated etiology. Previous studies from our laboratory in mice have demonstrated that survival during acute lung injury is a complex trait governed by multiple loci. We also found that the increase in metallothionein (MT) is one of the greatest noted in transcriptome-wide analyses of gene expression. To assess the role of MT in nickel-induced acute lung in…	http://www.ncbi.nlm.nih.gov/entrez/query.fcgi?cmd=Retrieve&db=PubMed&dopt=Citation&list_uids=16166738	2611005465Wesselkamper_2006.pdf
46	Journal Article	M. K. Mulligan;I. Ponomarev;R. J. Hitzemann;J. K. Belknap;B. Tabakoff;R. A. Harris;J. C. Crabbe;Y. A. Blednov;N. J. Grahame;T. J. Phillips;D. A. Finn;P. L. Hoffman;V. R. Iyer;G. F. Koob;S. E. Bergeson	2006	Toward understanding the genetics of alcohol drinking through transcriptome meta-analysis	Proc Natl Acad Sci U S A	103	16	6368-73	2007-04-18		16618939	Much evidence from studies in humans and animals supports the hypothesis that alcohol addiction is a complex disease with both hereditary and environmental influences. Molecular determinants of excessive alcohol consumption are difficult to study in humans. However, several rodent models show a high or low degree of alcohol preference, which provides a unique opportunity to approach the molecular…	http://www.ncbi.nlm.nih.gov/entrez/query.fcgi?cmd=Retrieve&db=PubMed&dopt=Citation&list_uids=16618939	4021497369Mulligan_2006.pdf
47	Journal Article	E. J. MacLaren;B. Bennett;T. E. Johnson;J. M. Sikela	2006	Expression profiling identifies novel candidate genes for ethanol sensitivity QTLs	Mamm Genome	17	2	147-56	Feb		16465594	The Inbred Long Sleep (ILS) and Inbred Short Sleep (ISS) mouse strains have a 16-fold difference in duration of loss of the righting response (LORR) following administration of a sedative dose of ethanol. Four quantitative trait loci (QTLs) have been mapped in these strains for this trait. Underlying each of these QTLs must be one or more genetic differences (polymorphisms in either gene coding o…	http://www.ncbi.nlm.nih.gov/entrez/query.fcgi?cmd=Retrieve&db=PubMed&dopt=Citation&list_uids=16465594	2864275737MacLaren_2006.pdf
48	Journal Article	N. E. Letwin;N. Kafkafi;Y. Benjamini;C. Mayo;B. C. Frank;T. Luu;N. H. Lee;G. I. Elmer	2006	Combined application of behavior genetics and microarray analysis to identify regional expression themes and gene-behavior associations	J Neurosci	26	20	5277-87	2007-05-17		16707780	In this report we link candidate genes to complex behavioral phenotypes by using a behavior genetics approach. Gene expression signatures were generated for the prefrontal cortex, ventral striatum, temporal lobe, periaqueductal gray, and cerebellum in eight inbred strains from priority group A of the Mouse Phenome Project. Bioinformatic analysis of regionally enriched genes that were conserved ac…	http://www.ncbi.nlm.nih.gov/entrez/query.fcgi?cmd=Retrieve&db=PubMed&dopt=Citation&list_uids=16707780	3586146841Letwin_2006.pdf
49	Journal Article	L. M. Hines;P. L. Hoffman;S. Bhave;L. Saba;A. Kaiser;L. Snell;I. Goncharov;L. LeGault;M. Dongier;B. Grant;S. Pronko;L. Martinez;M. Yoshimura;B. Tabakoff	2006	A sex-specific role of type VII adenylyl cyclase in depression	J Neurosci	26	48	12609-19	2007-11-29		17135423	Major depression represents a complex mental disorder. The identification of biological markers that define subtypes of major depressive disorder would greatly facilitate appropriate medical treatments, as well as provide insight into etiology. Reduced activity of the cAMP signaling system has been implicated in the etiology of major depression. Previous work has shown low adenylyl cyclase activi…	http://www.ncbi.nlm.nih.gov/entrez/query.fcgi?cmd=Retrieve&db=PubMed&dopt=Citation&list_uids=17135423	2413298713Hines_2006.pdf
51	Journal Article	C. Yagil;N. Hubner;J. Monti;H. Schulz;M. Sapojnikov;F. C. Luft;D. Ganten;Y. Yagil	2005	Identification of hypertension-related genes through an integrated genomic-transcriptomic approach	Circ Res	96	6	617-25	2007-04-01		15731461	In search for the genetic basis of hypertension, we applied an integrated genomic-transcriptomic approach to identify genes involved in the pathogenesis of hypertension in the Sabra rat model of salt-susceptibility. In the genomic arm of the project, we previously detected in male rats two salt-susceptibility QTLs on chromosome 1, SS1a (D1Mgh2-D1Mit11; span 43.1 cM) and SS1b (D1Mit11-D1Mit4; span…	http://www.ncbi.nlm.nih.gov/entrez/query.fcgi?cmd=Retrieve&db=PubMed&dopt=Citation&list_uids=15731461	1563724826Yagil_2005.pdf
53	Journal Article	I. Rioja;C. L. Clayton;S. J. Graham;P. F. Life;M. C. Dickson	2005	Gene expression profiles in the rat streptococcal cell wall-induced arthritis model identified using microarray analysis	Arthritis Res Ther	7	1	R101-17			15642130	Experimental arthritis models are considered valuable tools for delineating mechanisms of inflammation and autoimmune phenomena. Use of microarray-based methods represents a new and challenging approach that allows molecular dissection of complex autoimmune diseases such as arthritis. In order to characterize the temporal gene expression profile in joints from the reactivation model of streptococ…	http://www.ncbi.nlm.nih.gov/entrez/query.fcgi?cmd=Retrieve&db=PubMed&dopt=Citation&list_uids=15642130	1331337754Rioja_2005.pdf
54	Journal Article	M. Mehrabian;H. Allayee;J. Stockton;P. Y. Lum;T. A. Drake;L. W. Castellani;M. Suh;C. Armour;S. Edwards;J. Lamb;A. J. Lusis;E. E. Schadt	2005	Integrating genotypic and expression data in a segregating mouse population to identify 5-lipoxygenase as a susceptibility gene for obesity and bone traits	Nat Genet	37	11	1224-33	Nov		16200066	Forward genetic approaches to identify genes involved in complex traits such as common human diseases have met with limited success. Fine mapping of linkage regions and validation of positional candidates are time-consuming and not always successful. Here we detail a hybrid procedure to map loci involved in complex traits that leverages the strengths of forward and reverse genetic approaches. By …	http://www.ncbi.nlm.nih.gov/entrez/query.fcgi?cmd=Retrieve&db=PubMed&dopt=Citation&list_uids=16200066	0459276058Mehrabian_2005.pdf
55	Journal Article	S. J. Lee;J. A. Ways;J. C. Barbato;D. Essig;K. Pettee;S. J. DeRaedt;S. Yang;D. A. Weaver;L. G. Koch;G. T. Cicila	2005	Gene expression profiling of the left ventricles in a rat model of intrinsic aerobic running capacity	Physiol Genomics	23	1	62-71	2007-09-21		16033863	Our previous work found DA rats superior for intrinsic aerobic running capacity (ARC) and several cardiac function indexes compared with Copenhagen (COP) rats, and identified ARC quantitative trait loci (QTLs) on rat chromosomes 16 (RNO16) and 3 (RNO3). The purpose of this study was to use these inbred rat strains as a genetic substrate for differential cardiac gene expression to identify candida…	http://www.ncbi.nlm.nih.gov/entrez/query.fcgi?cmd=Retrieve&db=PubMed&dopt=Citation&list_uids=16033863	0207870490Lee_2005b.pdf
56	Journal Article	R. T. Kerns;A. Ravindranathan;S. Hassan;M. P. Cage;T. York;J. M. Sikela;R. W. Williams;M. F. Miles	2005	Ethanol-responsive brain region expression networks: implications for behavioral responses to acute ethanol in DBA/2J versus C57BL/6J mice	J Neurosci	25	9	2255-66	2007-03-02		15745951	Activation of the mesolimbic dopamine reward pathway by acute ethanol produces reinforcement and changes in gene expression that appear to be crucial to the molecular basis for adaptive behaviors and addiction. The inbred mouse strains DBA/2J and C57BL/6J exhibit contrasting acute behavioral responses to ethanol. We used oligonucleotide microarrays and bioinformatics methods to characterize patte…	http://www.ncbi.nlm.nih.gov/entrez/query.fcgi?cmd=Retrieve&db=PubMed&dopt=Citation&list_uids=15745951	3093862938Kerns_2005.pdf
57	Journal Article	M. R. Garrett;H. Meng;J. P. Rapp;B. Joe	2005	Locating a blood pressure quantitative trait locus within 117 kb on the rat genome: substitution mapping and renal expression analysis	Hypertension	45	3	451-9	Mar		15655120	Previously, a blood pressure (BP) quantitative trait locus (QTL) on rat chromosome 9 (RNO9) was localized to a <2.4 cM interval using congenic strains generated by introgressing segments of RNO9 from the Dahl salt-resistant (R) rat into the background of the Dahl salt-sensitive (S) rat. Renal gene expression using Affymetrix gene chips was profiled on S and a congenic strain spanning the 2.4-cM B…	http://www.ncbi.nlm.nih.gov/entrez/query.fcgi?cmd=Retrieve&db=PubMed&dopt=Citation&list_uids=15655120	3631057178Garrett_2005.pdf
58	Journal Article	R. S. Friese;P. Mahboubi;N. R. Mahapatra;S. K. Mahata;N. J. Schork;G. W. Schmid-Schonbein;D. T. O'Connor	2005	Common genetic mechanisms of blood pressure elevation in two independent rodent models of human essential hypertension	Am J Hypertens	18	5 Pt 1	633-52	May		15882546	Genetic studies of essential hypertension, a complex, polygenic, and age-dependent disorder, have not been able to completely elucidate the genes responsible for development of the trait. We used a novel strategy to compare gene expression in the adrenal gland of two independent rodent models of human essential hypertension (the spontaneously hypertensive rat, SHR, and the blood pressure high mou…	http://www.ncbi.nlm.nih.gov/entrez/query.fcgi?cmd=Retrieve&db=PubMed&dopt=Citation&list_uids=15882546	2456807706Friese_2005.pdf
59	Journal Article	P. L. Dahia;K. Hao;J. Rogus;C. Colin;M. A. Pujana;K. Ross;D. Magoffin;N. Aronin;A. Cascon;C. Y. Hayashida;C. Li;S. P. Toledo;C. D. Stiles	2005	Novel pheochromocytoma susceptibility loci identified by integrative genomics	Cancer Res	65	21	9651-8	2007-11-01		16266984	Pheochromocytomas are catecholamine-secreting tumors that result from mutations of at least six different genes as components of distinct autosomal dominant disorders. However, there remain familial occurrences of pheochromocytoma without a known genetic defect. We describe here a familial pheochromocytoma syndrome consistent with digenic inheritance identified through a combination of global gen…	http://www.ncbi.nlm.nih.gov/entrez/query.fcgi?cmd=Retrieve&db=PubMed&dopt=Citation&list_uids=16266984	3665013530Dahia_2005.pdf
60	Journal Article	U. Vitt;D. Gietzen;K. Stevens;J. Wingrove;S. Becha;S. Bulloch;J. Burrill;N. Chawla;J. Chien;M. Crawford;C. Ison;L. Kearney;M. Kwong;J. Park;J. Policky;M. Weiler;R. White;Y. Xu;S. Daniels;H. Jacob;M. I. Jensen-Seaman;J. Lazar;L. Stuve;J. Schmidt	2004	Identification of candidate disease genes by EST alignments, synteny, and expression and verification of Ensembl genes on rat chromosome 1q43-54	Genome Res	14	4	640-50	Apr		15060005	We aligned Incyte ESTs and publicly available sequences to the rat genome and analyzed rat chromosome 1q43-54, a region in which several quantitative trait loci (QTLs) have been identified, including renal disease, diabetes, hypertension, body weight, and encephalomyelitis. Within this region, which contains 255 Ensembl gene predictions, the aligned sequences clustered into 568 Incyte genes and g…	http://www.ncbi.nlm.nih.gov/entrez/query.fcgi?cmd=Retrieve&db=PubMed&dopt=Citation&list_uids=15060005	1064872986Vitt_2004.pdf
61	Journal Article	M. P. Vawter;E. Ferran;B. Galke;K. Cooper;W. E. Bunney;W. Byerley	2004	Microarray screening of lymphocyte gene expression differences in a multiplex schizophrenia pedigree	Schizophr Res	67	1	41-52	2007-03-01		14741323	In order to help prioritize the selection of candidate genes and to study possible trait and not state related changes in gene expression, we compared lymphocytic gene expression patterns of five individual family members with schizophrenia and nine unaffected individuals from a large multiplex high density pedigree. We screened gene expression by microarray consisting of 1128 brain focused genes…	http://www.ncbi.nlm.nih.gov/entrez/query.fcgi?cmd=Retrieve&db=PubMed&dopt=Citation&list_uids=14741323	0679233306Vawter_2004.pdf
62	Journal Article	M. Moujahidine;R. Lambert;J. Dutil;A. Palijan;Z. Sivo;A. Ariyarajah;A. Y. Deng	2004	Combining congenic coverage with gene profiling in search of candidates for blood pressure quantitative trait loci in Dahl rats	Hypertens Res	27	3	203-12	Mar		15080379	Chromosomes (Chr) 10 and 16 of the Dahl salt-sensitive (S) rat harbor quantitative trait loci (QTLs) for blood pressure (BP). To facilitate gene discovery of these QTLs, gene profiling based on microarrays was combined with fine QTL mapping to identify potential candidate genes that are differentially expressed. First, the region harboring the BP QTL on Chr 16 was narrowed by comparative congenic…	http://www.ncbi.nlm.nih.gov/entrez/query.fcgi?cmd=Retrieve&db=PubMed&dopt=Citation&list_uids=15080379	1451098650Moujahidine_2004.pdf
64	Journal Article	C. C. Cheung;I. C. Martin;K. R. Zenger;J. A. Donald;P. C. Thomson;C. Moran;M. F. Buckley	2004	Quantitative trait loci for steady-state platelet count in mice	Mamm Genome	15	10	784-97	Oct		15520881	Platelet count in humans is a strongly genetically regulated trait, with approximately 85% of the interindividual variance in platelet numbers attributable to genetic factors. Inbred mouse strains also have strain-specific platelet count ranges. As part of a project to identify novel factors that regulate platelet count, we identified two inbred mouse strains, CBA/CaH and QSi5, with substantial d…	http://www.ncbi.nlm.nih.gov/entrez/query.fcgi?cmd=Retrieve&db=PubMed&dopt=Citation&list_uids=15520881	1015399450Cheung_2004.pdf
65	Journal Article	F. Bischoff;J. L. Simpson	2004	Genetics of endometriosis: heritability and candidate genes	Best Pract Res Clin Obstet Gynaecol	18	2	219-32	Apr		15157639	Endometriosis is a complex gynecologic disorder that affects as many as 10-15% of premenopausal women. Epidemiologic studies have confirmed that this disease is a genetic disorder of polygenic/multifactorial inheritance. The disorder has long been recognized to show heritable tendencies with recurrence risks of 5-7% for first-degree relatives. The current investigational goal is to determine the …	http://www.ncbi.nlm.nih.gov/entrez/query.fcgi?cmd=Retrieve&db=PubMed&dopt=Citation&list_uids=15157639	1485298970Bischoff_2004.pdf
66	Journal Article	B. Tabakoff;S. V. Bhave;P. L. Hoffman	2003	Selective breeding, quantitative trait locus analysis, and gene arrays identify candidate genes for complex drug-related behaviors	J Neurosci	23	11	4491-8	2007-06-01		12805289	Acute functional tolerance to ethanol develops during a single exposure to ethanol; it has been suggested to be a predisposing factor for the development of ethanol dependence. Genetic determinants of acute functional tolerance, as well as of ethanol dependence, have been clearly demonstrated. We describe a novel approach that uses a combination of selective breeding (to segregate genes contribut…	http://www.ncbi.nlm.nih.gov/entrez/query.fcgi?cmd=Retrieve&db=PubMed&dopt=Citation&list_uids=12805289	2223807258Tabakoff_2003.pdf
67	Journal Article	M. W. McBride;F. J. Carr;D. Graham;N. H. Anderson;J. S. Clark;W. K. Lee;F. J. Charchar;M. J. Brosnan;A. F. Dominiczak	2003	Microarray analysis of rat chromosome 2 congenic strains	Hypertension	41	3 Pt 2	847-53	Mar		12624007	Human essential hypertension is a complex polygenic trait with underlying genetic components that remain unknown. The stroke-prone spontaneously hypertensive rat (SHRSP) is a model of human essential hypertension, and a number of reproducible blood pressure regulation quantitative trait loci have been found to map to rat chromosome 2. The SP.WKYGla2c* congenic strain was produced by introgressing…	http://www.ncbi.nlm.nih.gov/entrez/query.fcgi?cmd=Retrieve&db=PubMed&dopt=Citation&list_uids=12624007	2073103386McBride_2003.pdf
68	Journal Article	M. A. Lyons;H. Wittenburg;R. Li;K. A. Walsh;M. R. Leonard;G. A. Churchill;M. C. Carey;B. Paigen	2003	New quantitative trait loci that contribute to cholesterol gallstone formation detected in an intercross of CAST/Ei and 129S1/SvImJ inbred mice	Physiol Genomics	14	3	225-39	2007-08-15		12837957	Cholesterol gallstone formation is a response to interactions between multiple genes and environmental stimuli. To determine the subset of cholesterol gallstone susceptibility (Lith) genes possessed by strains CAST/Ei (susceptible) and 129S1/SvImJ (resistant), we conducted quantitative trait locus (QTL) analyses of an intercross between these strains. Parental strains and F(1) mice of both gender…	http://www.ncbi.nlm.nih.gov/entrez/query.fcgi?cmd=Retrieve&db=PubMed&dopt=Citation&list_uids=12837957	1670681882Lyons_2003.pdf
69	Journal Article	S. J. Lee;J. Liu;N. Qi;R. A. Guarnera;S. Y. Lee;G. T. Cicila	2003	Use of a panel of congenic strains to evaluate differentially expressed genes as candidate genes for blood pressure quantitative trait loci	Hypertens Res	26	1	75-87	Jan		12661916	Candidate gene(s) for multiple blood pressure (BP) quantitative trait loci (QTL) were sought by analysis of differential gene expression patterns in the kidneys of a panel of eight congenic strains, each of which carries a different low-BP QTL allele with a genetic composition that is otherwise similar to that of the hypertensive Dahl salt-sensitive (S) rat strain. First, genes differentially exp…	http://www.ncbi.nlm.nih.gov/entrez/query.fcgi?cmd=Retrieve&db=PubMed&dopt=Citation&list_uids=12661916	4221694234Lee_2003.pdf
70	Journal Article	M. Pravenec;T. W. Kurtz	2002	Genetics of Cd36 and the hypertension metabolic syndrome	Semin Nephrol	22	2	148-53	Mar		11891508	Although genetic mapping of quantitative trait loci (QTL) for complex traits related to hypertension is relatively straightforward, the identification of QTL at the molecular level has proven far more difficult. By combining techniques of gene mapping and gene expression profiling with studies in congenic and transgenic strains, a specific molecular defect in the Cd36 fatty acid transporter has b…	http://www.ncbi.nlm.nih.gov/entrez/query.fcgi?cmd=Retrieve&db=PubMed&dopt=Citation&list_uids=11891508	3619592220Pravenec_2002.pdf
71	Journal Article	G. D. Leikauf;S. A. McDowell;S. C. Wesselkamper;W. D. Hardie;J. E. Leikauf;T. R. Korfhagen;D. R. Prows	2002	Acute lung injury: functional genomics and genetic susceptibility	Chest	121	3 Suppl	70S-75S	Mar		11893692	Initiated by numerous factors, acute lung injury is marked by epithelial and endothelial cell perturbation and inflammatory cell influx that leads to surfactant disruption, pulmonary edema, and atelectasis. This syndrome has been associated with a myriad of mediators including cytokines, oxidants, and growth factors. To better understand gene-environmental interactions controlling this complex pr…	http://www.ncbi.nlm.nih.gov/entrez/query.fcgi?cmd=Retrieve&db=PubMed&dopt=Citation&list_uids=11893692	0196689946Leikauf_2002.pdf
73	Journal Article	S. M. Ibrahim;D. Koczan;H. J. Thiesen	2002	Gene-expression profile of collagen-induced arthritis	J Autoimmun	18	2	159-67	Mar		11908948	To provide a global analysis of genes involved in the inflammatory process in joints of DBA/1J mice suffering from collagen induced arthritis (CIA) we used oligonucleotide microarrays representing approximately 11,000 genes to determine the gene expression profile of the inflamed paws at peak of disease, and compared them to normal tissue. Peak of disease was determined from clinical evaluation o…	http://www.ncbi.nlm.nih.gov/entrez/query.fcgi?cmd=Retrieve&db=PubMed&dopt=Citation&list_uids=11908948	4223588890Ibrahim_2002.pdf
74	Journal Article	G. de Haan;L. V. Bystrykh;E. Weersing;B. Dontje;H. Geiger;N. Ivanova;I. R. Lemischka;E. Vellenga;G. Van Zant	2002	A genetic and genomic analysis identifies a cluster of genes associated with hematopoietic cell turnover	Blood	100	6	2056-62	2007-09-15		12200366	Hematopoietic stem cells from different strains of mice vary widely with respect to their cell cycle activity. In the present study we used complementary genetic and genomic approaches to identify molecular pathways affecting this complex trait. We identified a major quantitative trait locus (QTL) associated with variation in cell proliferation in C57BL/6 and DBA/2 mice to a 10 centimorgan (cM) r…	http://www.ncbi.nlm.nih.gov/entrez/query.fcgi?cmd=Retrieve&db=PubMed&dopt=Citation&list_uids=12200366	3871728922de Haan_2002.pdf
77	Journal Article	N. Iwai;N. Yasui;H. Naraba;N. Tago;H. Yamawaki;H. Sumiya	2005	Klk1 as one of the genes contributing to hypertension in Dahl salt-sensitive rat	Hypertension	45	5	947-53	May	Hypertension	15809361	A genome-wide quantitative trait loci analysis for blood pressure was performed using 107 male F2 rats derived from Dahl salt-sensitive and Lewis rats. Blood pressure was assessed by telemetry, and >400 microsatellite markers were used for genotyping. Two major quantitative trait loci for blood pressure were identified at chromosome 1 and chromosome 10. The expression levels of 366 transcripts ar…	http://www.ncbi.nlm.nih.gov/entrez/query.fcgi?cmd=Retrieve&db=PubMed&dopt=Citation&list_uids=15809361	4036869150Iwai_2005.pdf
78	Journal Article	K. G. Kumar; B. K. Smith-Richards	2007	Transcriptional profiling of Chromosome 17 QTL for carbohydrate and total calorie intake in a mouse congenic strain reveals candidate genes and pathways					In Press			BACKGROUND/AIMS: The genetic basis for ingestive behaviors is virtually unknown. Quantitative trait loci (QTLs) for carbohydrate and energy intake map to mouse chromosome 17 and were previously confirmed by a congenic strain bearing CAST/Ei (CAST) donor segment on the C57BL/6J (B6) background. METHODS: We used microarray technology to facilitate gene identification. Gene expression was compared b…		0056021504mth-Richards_2007
79	Journal Article	T. J. Aitman;A. M. Glazier;C. A. Wallace;L. D. Cooper;P. J. Norsworthy;F. N. Wahid;K. M. Al-Majali;P. M. Trembling;C. J. Mann;C. C. Shoulders;D. Graf;E. St Lezin;T. W. Kurtz;V. Kren;M. Pravenec;A. Ibrahimi;N. A. Abumrad;L. W. Stanton;J. Scott	1999	Identification of Cd36 (Fat) as an insulin-resistance gene causing defective fatty acid and glucose metabolism in hypertensive rats	Nat Genet	21	1	76-83	Jan	Nature genetics	9916795	The human insulin-resistance syndromes, type 2 diabetes, obesity, combined hyperlipidaemia and essential hypertension, are complex disorders whose genetic basis is unknown. The spontaneously hypertensive rat (SHR) is insulin resistant and a model of these human syndromes. Quantitative trait loci (QTLs) for SHR defects in glucose and fatty acid metabolism, hypertriglyceridaemia and hypertension ma…	http://www.ncbi.nlm.nih.gov/entrez/query.fcgi?cmd=Retrieve&db=PubMed&dopt=Citation&list_uids=9916795	1745565441Aitman_1999.pdf
80	Journal Article	P. Farahani;S. Chiu;C. L. Bowlus;D. Boffelli;E. Lee;J. S. Fisler;R. M. Krauss;C. H. Warden	2004	Obesity in BSB mice is correlated with expression of genes for iron homeostasis and leptin	Obes Res	12	2	191-204	Feb		14981211	OBJECTIVE: We searched for genes whose alleles cause obesity and novel pathways correlated with obesity. RESEARCH METHODS AND PROCEDURES: BSB mice are a model of complex obesity due to interactions among genes from C57BL/6J (B) and Mus spretus (SPRET) in (B x SPRET) x B backcross mice. Stringent criteria identified 50 genes differentially expressed in epididymal adipose tissue from 7 pairs of lea…	http://www.ncbi.nlm.nih.gov/entrez/query.fcgi?cmd=Retrieve&db=PubMed&dopt=Citation&list_uids=14981211	0545486618Farahani_2004.pdf
81	Journal Article	R. F. Klein;J. Allard;Z. Avnur;T. Nikolcheva;D. Rotstein;A. S. Carlos;M. Shea;R. V. Waters;J. K. Belknap;G. Peltz;E. S. Orwoll	2004	Regulation of bone mass in mice by the lipoxygenase gene Alox15	Science	303	5655	229-32	2009-01-09		14716014	The development of osteoporosis involves the interaction of multiple environmental and genetic factors. Through combined genetic and genomic approaches, we identified the lipoxygenase gene Alox15 as a negative regulator of peak bone mineral density in mice. Crossbreeding experiments with Alox15 knockout mice confirmed that 12/15-lipoxygenase plays a role in skeletal development. Pharmacologic inh…	http://www.ncbi.nlm.nih.gov/entrez/query.fcgi?cmd=Retrieve&db=PubMed&dopt=Citation&list_uids=14716014

## Sheet: Legend
QTL Mapping method				Tissues					Microarrays
IM	Interval Mapping			EWAT	Epididimal white adipose tissue				WG	Whole genome
Regression	Marker Regression			NAC	nucleus accumbens				RG230v2	GeneChip® Rat Genome 230 2.0
MAS	Marker assisted selection			PFC	prefrontal cortex				RAE230	GeneChip® Rat Expression Set 230 (A+B)
S	SS/Jr rat strain			VTA	ventral tegmental area				affy	one sided Wilkoxon's signed rank test based p-value
S	Dahl salt-sensitive rat strain			BAT	Brown adipose tissue				ABI	Applied Biosystems Mouse Genome Survey Microarray
R	Dahl salt-resistant rat strain								RGU34	Affymetrix Rat U34 array set (chips U34A, U34B, and U34C; a total of 26 379 probe sets)
SHR	Spontaneously hypertensive rats								GF 300	Rat GeneFilters (GF 300; Research Genetics, Huntsville, USA)
WKY	Wistar Kyoto rats								DMT3	Affymetrix Data Mining Tool version 3.0
LEW	Lewis
MP	Multipoint linkage analyses
D-SBP	Day time systolic blood pressure
D-DBP	Day time diastolic blood pressure
N-SBP	Night time systolic blood pressure
D-SBP	Night time diastolic blood pressure
UA	Urinary Albumin
PP	Pulse pressure
UPV	progressive proteinuria
UAV	albuminuria
FGS	focal glomerulosclerosis
SBP	systolic blood pressure
HAFT	high functional tolerance for alcohol
LAFT	low functional tolerance for alcohol
ILS	Inbred Long Sleep
ISS	Inbred Short Sleep
AIL	Advanced Intercross lines
RIEL	Ruptures of the internal elastic lamina
AA	abdominal aorta
IA	iliac aorta
PDA	Persistent ductus arteriosus

## Sheet: rejected
					Gene Expression Profiling and QTL analysis	QTL											Gene expression measurement
																									Gene Selection 1		Gene Selection 2						Result Filtering		Expression confirmation			Functional Confirmation
																											Gene Selection 1		Gene Selection 2						Over-representation		Result Filtering		Expression confirmation			Functional Confirmation
Endnote ID	Author	Year	Phenotype category	Phenotype	Organism	Design (mapping population)	N mapping population	Sex	Animal Lines	Method	Limits candidate regions	Number positional candidates	Non pos candidates	Filetering methods	Filtered genes	Animal Lines	Type animals	Tissues	Microarray Type (WG, Targeted)	Platform	Genes (probes) in microarray	Probes in candidate region	Groups	Replicates (biol)	Pools	Preprocessing	Criteria 1	Cutoff 1	Criteria 2	Cutoff 2	Criteria 3	Cutoff 3	Diff expressed	In Candidate region	Genome p-value	Microarray p-value	Filter	Genes selected	Test	Tested	Confirmed	Test	N Confirmed	Confirmed	Linked reference	Notes
5	M. Korostynski	2007	Morphine behaviour		Mouse											129P3/J, DBA/2J, C57BL/6J, and SWR/J		Striatum	WG	MG-430v2	45200					MBEI, RMA, PDNN	FDR	<0.01	custon score	>3			618						qRT-PCR	56	56		1	glucocorticoid receptor (GR)		Gene ranking was based on FDR levels of three selected normalization methods. A probe set scored 1, 2, or 3 points if it achieved cut-off at P <0.01, P < 0.001, or P < 0.0001, respectively, for each of the three normalization methods.
54	M. Mehrabian	2005	Obesity		Obesity, Lipids levels, Bone density	Mouse
33	G. D. Leikauf	2001	Lung injury response		Lung injury survival	Mouse
43	S. C. Wesselkamper	2006	Lung injury response		Lung injury survival	Mouse
71	G. D. Leikauf	2002	Lung injury response		Acute lung injury	Mouse
49	L. M. Hines	2006	Depression		Forced swimming behaviour recorded by videotape and scored by ForcedSwimScan software	Mouse
17	I. Mazon Pelaez	2005	Experimental autoimmune encephalomyelitis		Experimental autoimmune encephalomyelitis	Mouse
68	M. A. Lyons	2003	Gallstone formation		Gallstone formation susceptibility	Mouse
35	J. Spence	2005	Alcohol addiction		Alcohol addiction	Rat																																								not microarray but TOGA analysis
65	F. Bischoff	2004	Endometriosis		Endometriosis	Human
59	P. L. Dahia	2005	Tumor susceptibility		Tumor susceptibility	Human																																								No differential expression analysis
61	M. P. Vawter	2004	Schizophrenia	Schizophrenia	Human	Association	from literature		Families	Association		NA				Families		Transformed lynphocytes	Targeted	NIA-Neuroarray	1128		2	5		Local-bg	preset calls	>12/14	FC	>1.4	t-test pvalue	<0.05	8	6								Association	2	PY1R, GNAO1		Human
53	I. Rioja	2005	Arthritis	Arthritis	Rat
39	L. Kota	2007	Arteric abnormalities	RIEL in AA, RIEL in Ias, RIEL in renal arteries, Elastine deficit, PDA frequency	Rat	BC	209	M/F	BN,LOU							BN,LOU		Abdominal Aorta	WG	RAE230	31042		2	5		NA																				Microarray results only for "funtional" candidate genes,
2	M. Ron	2007	Milk production/composition	Milk production/composition	Bovine/Mouse	Meta-analysis												C57BL/6J, CAST/EiJ	Mammary gland	WG	MG-U74v2	12488		8	2			ANOVA FDR	< 0.05	FC	>3			278			189	Mapped to bovine genome	212					3	ABCG2, DGAT1, GDF8, IGF2		QTL in bovine and microarrays y mouse. Puberty condition had 3 reps. Pregnancy, lactation and involution groups had 2 reps. Number of diff genes in QTL regions taken from http://cowry.agri.huji.ac.il/QTLMAP/qtlmap.htm and http://www.vetsci.usyd.edu.au/reprogen/QTL_Map
73	S. M. Ibrahim	2002	Arthritis	Collagen induced arthritis	Mouse	Database	(MGD)		NA		NA	NA				DBA1/J		Paws	WG	Mu11k	13069		3	4	1	MAS4	FC	>4					223	9					qRT-PCR	5	5					Out of 223 diff exprs genes, 55 had known chr pos. QTL Cis defined as ±10 cM or as in references in MGD.
60	U. Vitt	2004	Disease phenotypes	SBP, UPV, UAV, FGS	Rat	F2	337		FHH/Eur, ACI/NCrEur	IM	Chr1:D1Rat119-D1Mit8	568				Cr1:CD(SE)BR		27 organs	WG	Incyte’s Human and Rat LifeArray cDNA spotted microarrays	NA		54	3	1	NA	Libraries providing clones	>2	FC	>2			NA	66			Mapping to human genome (from 20Mbp to 11.5Mbp)								Shiozawa 2000	FC applied for individual organs. 27 ogans x sex x 3 reps. Organs hybridized against the poll of all. No line comparison.
46	M. K. Mulligan	2006	Alcohol addiction	Alcohol addiction	Mouse	Meta-analysis	1977	M/F	BXD, Selection Lines, B6D2F2, BC, B6, BC to B6, Congenics	Fisher's X2 meta-analysis	Chr2:14-78,Chr3:80-139,Chr4:99-123,Chr9:14-96	563	25841			HAP1, LAP1, HAP2, LAP2, BALB/cJ, B6, D2, LP/NJ, B6.D2Ch9, FVB/NJ, F1(FVBxB6), High STS, Low STS	Congenic	Brain	WG	MO430A, MOE430B, NIA15K	45200, 15000		13	6.38462		PDNN, LOWESS (within-tip)	Cohen's d test	<0.5	q-value	<0.05			5182	3800	#NUM!	#VALUE!	Chr9 Congenic microarray	20							Belknap 2001	Meta-analysis: 3800 unique genes represented by 5182 probes. QTL limits in sup Table 4 used to calculated pos candidates. Only Mouse QTL used. Meta-analysis used both humna and mouse QTL. Mapping pops and Ns taken from assoc ref Belknap 2001.

## Sheet: associated
Endnote ID	Type Publication	Authors	Year	Title	Journal	Volume	Issue	Pages	Date	Alternate Journal	Accession Number	Abstract	URL	PDF
1	Journal Article	W. G. Beamer;K. L. Shultz;G. A. Churchill;W. N. Frankel;D. J. Baylink;C. J. Rosen;L. R. Donahue	1999	Quantitative trait loci for bone density in C57BL/6J and CAST/EiJ inbred mice	Mamm Genome	10	11	1043-9	Nov		10556421	Genetic analyses for loci regulating bone mineral density have been conducted in a cohort of F(2) mice derived from intercross matings of (C57BL/6J x CAST/EiJ)F(1) parents. Femurs were isolated from 714 4-month-old females when peak adult bone density had been achieved. Bone mineral density (BMD) data were obtained by peripheral quantitative computed tomography (pQCT), and genotype data were obta…	http://www.ncbi.nlm.nih.gov/entrez/query.fcgi?cmd=Retrieve&db=PubMed&dopt=Citation&list_uids=10556421	4278711296Beamer_1999.pdf
6	Journal Article	B. Bennett;M. Beeson;L. Gordon;P. Carosone-Link;T. E. Johnson	2002	Genetic dissection of quantitative trait loci specifying sedative/hypnotic sensitivity to ethanol: mapping with interval-specific congenic recombinant lines	Alcohol Clin Exp Res	26	11	1615-24	Nov	Alcoholism, clinical and experimental research	12436049	BACKGROUND: Linkage studies alone do not produce sufficient resolution to narrow the location of a quantitative trait locus (QTL) to a small-enough chromosomal region for gene identification. One solution to this problem is to use interval-specific congenic recombinant (ISCR) lines to narrow the chromosomal interval known to contain the QTL. In previous work, we mapped four QTLs for differential …	http://www.ncbi.nlm.nih.gov/entrez/query.fcgi?cmd=Retrieve&db=PubMed&dopt=Citation&list_uids=12436049	1174929152Bennett_2002.pdf
4	Journal Article	K. E. Browman;J. C. Crabbe	2000	Quantitative trait loci affecting ethanol sensitivity in BXD recombinant inbred mice	Alcohol Clin Exp Res	24	1	17-23	Jan	Alcoholism, clinical and experimental research	10656187	BACKGROUND: Genetic and environmental factors contribute to an individual's sensitivity to ethanol, although the exact genes underlying ethanol's effects are not known. Quantitative trait locus (QTL) mapping is one successful method for provisionally identifying genes participating in the mediation of a given behavior. QTL analyses seek to identify associations between a quantitative response and…	http://www.ncbi.nlm.nih.gov/entrez/query.fcgi?cmd=Retrieve&db=PubMed&dopt=Citation&list_uids=10656187	1829239552Browman_2000.pdf
11	Journal Article	J. Chao;J. J. Zhang;K. F. Lin;L. Chao	1998	Human kallikrein gene delivery attenuates hypertension, cardiac hypertrophy, and renal injury in Dahl salt-sensitive rats	Hum Gene Ther	9	1	21-31	2009-01-01		9458239	The tissue kallikrein-kinin system has been documented to be involved in the pathogenesis of hypertension and renal diseases. To investigate the protective effects of kallikrein gene delivery on salt-induced renal damage, cardiac dysfunction, and hypertension, adenovirus harboring the human tissue kallikrein gene under the control of the cytomegalovirus promoter Ad.CMV-cHK was delivered into Dahl…	http://www.ncbi.nlm.nih.gov/entrez/query.fcgi?cmd=Retrieve&db=PubMed&dopt=Citation&list_uids=9458239
5	Journal Article	S. L. Kirstein;K. L. Davidson;M. A. Ehringer;J. M. Sikela;V. G. Erwin;B. Tabakoff	2002	Quantitative trait loci affecting initial sensitivity and acute functional tolerance to ethanol-induced ataxia and brain cAMP signaling in BXD recombinant inbred mice	J Pharmacol Exp Ther	302	3	1238-45	Sep	The Journal of pharmacology and experimental therapeutics	12183685	In previous work, we identified genetic correlations between cAMP accumulation in the cerebellum and sensitivity to the incoordinating effects of ethanol. A genetic correlation suggests that common genes underlie the phenotypes investigated. One method for provisionally identifying genes involved in a given phenotypic measure is quantitative trait locus (QTL) analysis. Using a panel of 30 BXD rec…	http://www.ncbi.nlm.nih.gov/entrez/query.fcgi?cmd=Retrieve&db=PubMed&dopt=Citation&list_uids=12183685	3523738624Kirstein_2002.pdf
12	Journal Article	O. F. Klein;A. S. Carlos;K. A. Vartanian;V. K. Chambers;E. J. Turner;T. J. Phillips;J. K. Belknap;E. S. Orwoll	2001	Confirmation and fine mapping of chromosomal regions influencing peak bone mass in mice	J Bone Miner Res	16	11	1953-61	Nov		11697791	Bone mineral density (BMD) is determined by both environmental influences and polygenic inheritance. The extreme difficulty of dissecting out environmental factors from genetic ones in humans has motivated the investigation of animal models. Previously, we used quantitative trait locus (QTL) analysis to examine peak BMD in 24 recombinant inbred (RI) mouse strains, derived from a cross between C57…	http://www.ncbi.nlm.nih.gov/entrez/query.fcgi?cmd=Retrieve&db=PubMed&dopt=Citation&list_uids=11697791
7	Journal Article	O. D. Koudande;J. A. van Arendonk;F. Iraqi	2005	Marker-assisted introgression of trypanotolerance QTL in mice	Mamm Genome	16	2	112-9	Feb		15859356	A marker-assisted introgression (MAI) experiment was conducted to use genetic markers to transfer each of the three trypanotolerance QTL from a donor mouse strain, C57BL/6, into a recipient mouse strain, A/J. We used a backcross strategy that consisted of selecting two lines, each carrying two of the donor QTL alleles through the backcross (BC) phase. At the fourth BC generation, single-carrier a…	http://www.ncbi.nlm.nih.gov/entrez/query.fcgi?cmd=Retrieve&db=PubMed&dopt=Citation&list_uids=15859356	0268960768Koudande_2005.pdf
2	Journal Article	M. Mahler;C. Most;S. Schmidtke;J. P. Sundberg;R. Li;H. J. Hedrich;G. A. Churchill	2002	Genetics of colitis susceptibility in IL-10-deficient mice: backcross versus F2 results contrasted by principal component analysis	Genomics	80	3	274-82	Sep		12213197	Interleukin-10-deficient (Il10(-/-)) mice on a C3H/HeJBir genetic background develop more severe colitis than those on a C57BL/6J background. We performed genome screens for quantitative trait loci (QTLs) regulating colitis susceptibility in this model system using two first backcross populations derived from these two strains. To reduce the complexity of this analysis, the information from numer…	http://www.ncbi.nlm.nih.gov/entrez/query.fcgi?cmd=Retrieve&db=PubMed&dopt=Citation&list_uids=12213197
8	Journal Article	H. Meng;M. R. Garrett;H. Dene;J. P. Rapp	2003	Localization of a blood pressure QTL to a 2.4-cM interval on rat chromosome 9 using congenic strains	Genomics	81	2	210-20	Feb	Genomics	12620399	A blood pressure (BP) quantitative trait locus (QTL) was previously found on rat chromosome 9 using Dahl salt-sensitive (S) and Dahl salt-resistant (R) rats. A congenic strain, S.R(chr9), constructed by introgressing an R chromosomal segment into the S background, previously proved the existence of a BP QTL in a large 34.2-cM segment of chromosome 9. In the current work congenic substrains were c…	http://www.ncbi.nlm.nih.gov/entrez/query.fcgi?cmd=Retrieve&db=PubMed&dopt=Citation&list_uids=12620399	1124600576Meng_2003.pdf
3	Journal Article	B. Paigen;N. J. Schork;K. L. Svenson;Y. C. Cheah;J. L. Mu;F. Lammert;D. Q. Wang;G. Bouchard;M. C. Carey	2000	Quantitative trait loci mapping for cholesterol gallstones in AKR/J and C57L/J strains of mice	Physiol Genomics	4	1	59-65	2009-11-09		11074014	Quantitative trait locus (QTL) mapping was used to locate genes that determine the difference in cholesterol gallstone disease between the gallstone-susceptible strain C57L/J and the gallstone-resistant strain AKR/J. Gallstone weight was determined in 231 male (AKR x C57L) F(1) x AKR backcross mice fed a lithogenic diet containing 1% cholesterol, 0.5% cholic acid, and 15% butterfat for 8 wk. Mice…	http://www.ncbi.nlm.nih.gov/entrez/query.fcgi?cmd=Retrieve&db=PubMed&dopt=Citation&list_uids=11074014
9	Journal Article	J. A. Ways;G. T. Cicila;M. R. Garrett;L. G. Koch	2002	A genome scan for Loci associated with aerobic running capacity in rats	Genomics	80	1	13-20	Jul		12079278	Aerobic capacity is a complex trait that defines the efficiency to use atmospheric oxygen as an electron acceptor in energy transfer. Copenhagen (COP) and DA inbred rat strains show a wide difference in a test for aerobic treadmill running and serve as contrasting genetic models for aerobic capacity. A genome scan was carried out on an F(2)(COP x DA) segregating population (n=224) to detect quant…	http://www.ncbi.nlm.nih.gov/entrez/query.fcgi?cmd=Retrieve&db=PubMed&dopt=Citation&list_uids=12079278
10	Journal Article	C. Yagil;M. Sapojnikov;R. Kreutz;G. Katni;K. Lindpaintner;D. Ganten;Y. Yagil	1998	Salt susceptibility maps to chromosomes 1 and 17 with sex specificity in the Sabra rat model of hypertension	Hypertension	31	1	119-24	Jan	Hypertension	9449402	Random genome screening was initiated in the Sabra rat model of hypertension in search of genes that account for salt sensitivity or salt resistance in terms of the development of hypertension. Female salt-sensitive Sabra hypertension-prone (SBH/y) rats were crossed with male salt-resistant Sabra hypertension-resistant (SBN/y) rats, resulting in an F2 cohort consisting of 100 males and 132 female…	http://www.ncbi.nlm.nih.gov/entrez/query.fcgi?cmd=Retrieve&db=PubMed&dopt=Citation&list_uids=9449402	2936540416Yagil_1998.pdf
13	Journal Article	M. Pravenec;D. Gauguier;J. J. Schott;J. Buard;V. Kren;V. Bila;C. Szpirer;J. Szpirer;J. M. Wang;H. Huang;et al.	1995	Mapping of quantitative trait loci for blood pressure and cardiac mass in the rat by genome scanning of recombinant inbred strains	J Clin Invest	96	4	1973-8	Oct		7560090	In the HXB and BXH recombinant inbred strains derived from the spontaneously hypertensive rat and the normotensive Brown Norway rat, we determined the strain distribution patterns of 500 genetic markers to scan the rodent genome for quantitative trait loci regulating cardiac mass and blood pressure. The markers spanned approximately 1,139 cM of the genome and were tested for correlations with lef…	http://www.ncbi.nlm.nih.gov/entrez/query.fcgi?cmd=Retrieve&db=PubMed&dopt=Citation&list_uids=7560090
